# Supplementary material for: Deletions of CDKN2A and MTAP Detected by Copy-Number Variation Array Are Associated with Loss of p16 and MTAP Protein in Pleural Mesothelioma
Source: Cancers (Basel). 2023 Oct 13;15(20):4978. doi: 10.3390/cancers15204978 (PMC10605896; doi:10.3390/cancers15204978)
Supplement: Supplementary file 1 [file cancers-15-04978-s001.zip]

Archive with 1 entries (1 files):
- cancers-2634979-supplementary.pdf
